# Supplementary material for: A systematic literature review of existing conceptualisation and measurement of mental health literacy in adolescent research: current challenges and inconsistencies
Source: BMC Public Health. 2020 May 1;20:607. doi: 10.1186/s12889-020-08734-1 (PMC7195735; doi:10.1186/s12889-020-08734-1)
Supplement: Supplementary file 2 — Additional file 2. full set of coded articles. [file 12889_2020_8734_MOESM2_ESM.xlsx]

## Sheet: Data Extraction Form
Reference	Year	Country	Intervention	School-Based	Primary Aim	MHL Definition	General MHL	Depression	Anxiety	Eating Disorders	Psychosis	ADHD and CD	Bipolar	PTSD	Other	Recognition	Vignette	Knowledge	Knowledge MI	Knowledge PP	Knowledge HS	Intra-personal HSK	Inter-personal HSK	Mental Illness Stigma	Intra-personal MIS	Inter-personal MIS	Personal MIS	Perceived MIS	HSB	Intra-personal HSB	Inter-personal HSB	HS Behaviour
Andersson, H. W., Bjorngaard, J. H., Kaspersen, S. L., Wang, C. E., Skre, I., & Dahl, T. (2010). The effects of individual factors and school environment on mental health and prejudiced attitudes among Norwegian adolescents. Social Psychiatry and Psychiatric Epidemiology, 45(5), 569-577. doi:10.1007/s00127-009-0099-0	2010	Norway			S
Attygalle, U. R., Perera, H., & Jayamanne, B. D. W. (2017). Mental health literacy in adolescents: ability to recognise problems, helpful interventions and outcomes. Child and Adolescent Psychiatry and Mental Health, 11(1), 38. doi:10.1186/s13034-017-0176-1	2017	Sri Lanka			D
Beamish, N., Cannan, P., Fujiyama, H., Matthews, A., Spiranovic, C., Briggs, K., . . . Daniels, B. (2011). Evaluation of an online youth ambassador program to promote mental health. Youth Studies Australia, 30(2), 41-47.	2011	Australia			IE
Beirne, M., Mohungoo, N., & Buckley, S. (2013). Mental health knowledge and attitudes in a transition year student group: a pilot survey. Irish Journal of Psychological Medicine, 30(1), 67-72. doi:10.1017/ipm.2012.7	2013	Republic of Ireland			IE
Bella-Awusah, T., Adedokun, B., Dogra, N., & Omigbodun, O. (2014). The impact of a mental health teaching programme on rural and urban secondary school students' perceptions of mental illness in southwest Nigeria. Journal of Child and Adolescent Mental Health, 26(3), 207-215. doi:10.2989/17280583.2014.922090	2014	Nigeria			IE
Bjornsen, H. N., Eilertsen, M. E. B., Ringdal, R., Espnes, G. A., & Moksnes, U. K. (2017). Positive mental health literacy: development and validation of a measure among Norwegian adolescents. BMC Public Health, 17(1), 717. doi:10.1186/s12889-017-4733-6	2017	Norway			V
Bowers, H., Manion, I., Papadopoulos, D., & Gauvreau, E. (2013). Stigma in school-based mental health: perceptions of young people and service providers. Child and Adolescent Mental Health, 18(3), 165-170. doi:10.1111/j.1475-3588.2012.00673.x	2013	Canada			R
Bulanda, J. J., Bruhn, C., Byro-Johnson, T., & Zentmyer, M. (2014). Addressing mental health stigma among young adolescents: evaluation of a youth-led approach. Health & Social Work, 39(2), 73-80. doi:10.1093/hsw/hlu008	2014	USA			IE
Burns, J. R., & Rapee, R. M. (2006). Adolescent mental health literacy: young people's knowledge of depression and help seeking. Journal of Adolescence, 29(2), 225-239. doi:10.1016/j.adolescence.2005.05.004	2006	Australia			D
Byrne, S., Swords, L., & Nixon, E. (2015). Mental health literacy and help-giving responses in Irish adolescents. Journal of Adolescent Research, 30(4), 477-500. doi:10.1177/0743558415569731	2015	Republic of Ireland			D
Calear, A. L., Batterham, P. J., Griffiths, K. M., & Christensen, H. (2017). Generalized anxiety disorder stigma in adolescents: personal and perceived stigma levels and predictors. Stigma and Health, 2(3), 208-215. doi:10.1037/sah0000046	2017	Australia			IB
Calear, A. L., Griffiths, K. M., & Christensen, H. (2011). Personal and perceived depression stigma in Australian adolescents: magnitude and predictors. Journal of Affective Disorders, 129(1-3), 104-108. doi:10.1016/j.jad.2010.08.019	2011	Australia			IB
Campos, L., Dias, P., Palha, F., Duarte, A., & Veiga, E. (2016). Development and psychometric properties of a new questionnaire for assessing mental health literacy in young people. Universitas Psychologica, 15(2), 61-72. doi:10.111 44/Javeriana.upsy15-2.dppq	2016	Portugal			V
Caporino, N. E., & Karver, M. S. (2012). The acceptability of treatments for depression to a community sample of adolescent girls. Journal of Adolescence, 35(5), 1237-1245. doi:10.1016/j.adolescence.2012.04.007	2012	USA			R
Chisholm, K., Patterson, P., Torgerson, C., Turner, E., Jenkinson, D., & Birchwood, M. (2016). Impact of contact on adolescents' mental health literacy and stigma: the SchoolSpace cluster randomised controlled trial. BMJ Open, 6(2). doi:10.1136/bmjopen-2015-009435	2016	UK			IE
Coles, M. E., Ravid, A., Gibb, B., George-Denn, D., Bronstein, L. R., & McLeod, S. (2016). Adolescent mental health literacy: young people's knowledge of depression and social anxiety disorder. Journal of Adolescent Health, 58(1), 57-62. doi:10.1016/j.jadohealth.2015.09.017	2016	USA			D
Cotton, S. M., Wright, A., Harris, M. G., Jorm, A. F., & McGorry, P. D. (2006). Influence of gender on mental health literacy in young Australians. Australian and New Zealand Journal of Psychiatry, 40(9), 790-796. doi:10.1080/j.1440-1614.2006.01885.x	2006	Australia			D
D'Avanzo, B., Barbato, A., Erzegovesi, S., Lampertico, L., Rapisarda, F., & Valsecchi, L. (2012). Formal and informal help-seeking for mental health problems. A survey of preferences of Italian students. Clinical Practice and Epidemiology in Mental Health, 8, 47-51. doi:10.2174/1745017901208010047	2012	Italy			IB
Dey, M., Reavley, N. J., & Jorm, A. F. (2016). Young people's difficulty in talking to others about mental health problems: an analysis of time trends in Switzerland. Psychiatry Research, 237, 159-165. doi:10.1016/j.psychres.2016.01.048	2016	Switzerland			D
Dogra, N., Omigbodun, O., Adedokun, T., Bella, T., Ronzoni, P., & Adesokan, A. (2012). Nigerian secondary school children's knowledge of and attitudes to mental health and illness. Clinical Child Psychology and Psychiatry, 17(3), 336-353. doi:10.1177/1359104511410804	2012	Nigeria			D
Dolphin, L., & Hennessy, E. (2016). Depression stigma among adolescents in Ireland. Stigma and Health, 1(3), 185-200. doi:10.1037/sah0000025	2016	Republic of Ireland			S
Essau, C. A., Olaya, B., Pasha, G., Pauli, R., & Bray, D. (2013). Iranian adolescents' ability to recognize depression and beliefs about preventative strategies, treatments and causes of depression. Journal of Affective Disorders, 149(1-3), 152-159. doi:10.1016/j.jad.2013.01.016	2013	Iran			D
Garcia-Soriano, G., & Roncero, M. (2017). What do Spanish adolescents think about obsessive-compulsive disorder? Mental health literacy and stigma associated with symmetry/order and aggression-related symptoms. Psychiatry Research, 250, 193-199. doi:10.1016/j.psychres.2017.01.080	2017	Spain			D
Greenblatt, A. M., Pinto, M. D., Higgins, M. K., & Berg, C. J. (2016). Exploring the relationships among level of contact, nature of contact, and mental illness stigma in adolescent girls. Issues in Mental Health Nursing, 37(1), 10-18. doi:10.3109/01612840.2015.1087604	2016	USA			IB
Haavik, L., Joa, I., Hatloy, K., Stain, H. J., & Langeveld, J. (2017). Help seeking for mental health problems in an adolescent population: the effect of gender. Journal of Mental Health, 1-8. doi:10.1080/09638237.2017.1340630	2017	Norway			D
Hart, L. M., Mason, R. J., Kelly, C. M., Cvetkovski, S., & Jorm, A. F. (2016). 'teen Mental Health First Aid': a description of the program and an initial evaluation. International Journal of Mental Health Systems, 10. doi:10.1186/s13033-016-0034-1	2016	Australia			IE
Hart, S. R., Kastelic, E. A., Wilcox, H. C., Beaudry, M. B., Musci, R. J., Heley, K. M., . . . Swartz, K. L. (2014). Achieving depression literacy: the Adolescent Depression Knowledge Questionnaire (ADKQ). School Mental Health, 6(3), 213-223. doi:10.1007/s12310-014-9120-1	2014	USA			V
Hartman, L. I., Michel, N. M., Winter, A., Young, R. E., Flett, G. L., & Goldberg, J. O. (2013). Self-stigma of mental illness in high school youth. Canadian Journal of School Psychology, 28(1), 28-42. doi:10.1177/0829573512468846	2013	Canada			IE
Hernan, A., Philpot, B., Edmonds, A., & Reddy, P. (2010). Healthy minds for country youth: help-seeking for depression among rural adolescents. The Australian Journal of Rural Health, 18(3), 118-124. doi:10.1111/j.1440-1584.2010.01136.x	2010	Australia			D
Hess, S. G., Cox, T. S., Gonzales, L. C., Kastelic, E. A., Mink, S. P., Rose, L. E., & Swartz, K. L. (2004). A survey of adolescents' knowledge about depression. Archives of Psychiatric Nursing, 18(6), 228-234. doi:10.1016/j.apnu.2004.09.005	2004	USA			IB
Jorm, A. F. (2009). Australian young people's awareness of headspace, beyondblue and other mental health organizations. Australasian Psychiatry, 17(6), 472-774. doi:10.1080/10398560902915596	2009	Australia			D
Jorm, A. F., & Wright, A. (2007). Beliefs of young people and their parents about the effectiveness of interventions for mental disorders. Australian and New Zealand Journal of Psychiatry, 41(8), 656-666. doi:10.1080/00048670701449179	2007	Australia			D
Jorm, A. F., Kelly, C. M., Wright, A., Parslow, R. A., Harris, M. G., & McGorry, P. D. (2006). Belief in dealing with depression alone: results from community surveys of adolescents and adults. Journal of Affective Disorders, 96(1-2), 59-65. doi:10.1016/j.jad.2006.05.018	2006	Australia			HS
Jorm, A. F., Morgan, A. J., & Wright, A. (2008). First aid strategies that are helpful to young people developing a mental disorder: beliefs of health professionals compared to young people and parents. BMC Psychiatry, 8. doi:10.1186/1471-244X-8-42	2008	Australia			D
Jorm, A. F., Morgan, A. J., & Wright, A. (2010). Actions that young people can take to prevent depression, anxiety and psychosis: beliefs of health professionals and young people. Journal of Affective Disorders, 126(1-2), 278-281. doi:10.1016/j.jad.2010.03.011	2010	Australia			D
Jorm, A. F., Wright, A., & Morgan, A. J. (2007). Beliefs about appropriate first aid for young people with mental disorders: findings from an Australian national survey of youth and parents. Early Intervention in Psychiatry, 1(1), 61-70. doi:10.1111/j.1751-7893.2007.00012.x	2007	Australia			D
Jorm, A. F., Wright, A., & Morgan, A. J. (2007). Where to seek help for a mental disorder? National survey of the beliefs of Australian youth and their parents. Medical Journal of Australia, 187(10), 556-560.	2007	Australia			D
Kelly, C. M., & Jorm, A. F. (2007). Adolescents’ intentions to offer assistance to friends with depression or conduct disorder: associations with psychopathology and psychosocial characteristics. Early Intervention in Psychiatry, 1(2), 150-156. doi:10.1111/j.1751-7893.2007.00009.x	2007	Australia			HS
Kelly, C. M., Jorm, A.F., & Rodgers, B. (2006). Adolescents’ responses to peers with depression or conduct disorder. Australian and New Zealand Journal of Psychiatry, 40(1), 63-66. doi:10.1111/j.1440-1614.2006.01744.x	2006	Australia			D
Klimes-Dougan, B., Yuan, C., Lee, S., & Houri, A. K. (2009). Suicide prevention with adolescents: considering potential benefits and untoward effects of public service announcements. Crisis: Journal of Crisis Intervention & Suicide, 30(3), 128-135. doi:10.1027/0227-5910.30.3.128.	2009	USA			IE
Kutcher, S., Wei, Y., & Morgan, C. (2015). Successful application of a Canadian mental health curriculum resource by usual classroom teachers in significantly and sustainably improving student mental health literacy. The Canadian Journal of Psychiatry, 60(12), 580-586. doi:10.1177/070674371506001209	2015	Canada			IE
Lai, E. S. Y., Kwok, C. L., Wong, P. W. C., Fu, K. W., Law, Y. W., & Yip, P. S. F. (2016). The effectiveness and sustainability of a universal school-based programme for preventing depression in Chinese adolescents: a follow-up study using quasi-experimental design. PLoS ONE, 11(2). doi:10.1371/journal.pone.0149854	2016	Hong Kong			IE
Lam, L. T. (2014). Mental health literacy and mental health status in adolescents: a population-based survey. Child and Adolescent Psychiatry and Mental Health, 26(6). doi:10.1186/1753-2000-8-26	2014	China			D
Law, G. U., Sinclair, S., & Fraser, N. (2007). Children's attitudes and behavioural intentions towards a peer with symptoms of ADHD: does the addition of a diagnostic label make a difference? Journal of Child Health Care, 11(2), 98-111. doi:10.1177/1367493507076061	2007	UK			S
Lawlor, E., Breslin, J. G., Renwick, L., Foley, S., Mulkerrin, U., Kinsella, A., . . . O'Callaghan, E. (2008). Mental health literacy among Internet users. Early Intervention in Psychiatry, 2(4), 247-255. doi:10.1111/j.1751-7893.2008.00085.x.	2008	Republic of Ireland			D
Lee, J., Friesen, B. J., Walker, J. S., Colman, D., & Donlan, W. E. (2014). Youth's help-seeking intentions for ADHD and depression: findings from a national survey. Journal of Child and Family Studies, 23(1), 144-156. doi:10.1007/s10826-012-9700-3	2014	USA			D
Leighton, S. (2009). Adolescents' understanding of mental health problems: conceptual confusion. Journal of Public Mental Health, 8(2), 4-14. doi:10.1108/17465729200900009	2009	UK			D
Leighton, S. (2010). Using a vignette-based questionnaire to explore adolescents' understanding of mental health issues. Clinical Child Psychology and Psychiatry, 15(2), 231-250. doi:10.1177/1359104509340234	2010	UK			D
Livingston, J. D., Tugwell, A., Korf-Uzan, K., Cianfrone, M., & Coniglio, C. (2013). Evaluation of a campaign to improve awareness and attitudes of young people towards mental health issues. Social Psychiatry and Psychiatric Epidemiology, 48(6), 965-973. doi:10.1007/s00127-012-0617-3	2013	Canada			IE
Loureiro, L. M. J., Jorm, A. F., Oliveira, R. A., Mendes, A. M. O. C., dos Santos, J. C. P., Rodrigues, M. A., & Sousa, C. S. F. (2015). Mental health literacy about schizophrenia: a survey of Portuguese youth. Early Intervention in Psychiatry, 9(3), 234-241. doi:10.1111/eip.12123	2015	Portugal			D
Loureiro, L. M., Jorm, A. F., Mendes, A. C., Santos, J. C., Ferreira, R. O., & Pedreiro, A. T. (2013). Mental health literacy about depression: a survey of Portuguese youth. BMC Psychiatry, 13, 129. doi:10.1186/1471-244X-13-129	2013	Portugal			D
Lubman, D. I., Hides, L., & Jorm, A.F. (2007). Beliefs of young people and their parents about the harmfulness of alcohol, cannabis and tobacco for mental disorders. The Medical Journal of Australia. 187(5), 266-269. doi:10.5694/j.1326-5377.2007.tb01239.x	2007	Australia			D
Marshall, J. M., & Dunstan, D. A. (2013). Mental health literacy of Australian rural adolescents: an analysis using vignettes and short films. Australian Psychologist, 48(2), 119-127. doi:10.1111/j.1742-9544.2011.00048.x	2013	Australia			D
Mason, R. J., Hart, L. M., Rossetto, A., & Jorm, A. F. (2015). Quality and predictors of adolescents' first aid intentions and actions towards a peer with a mental health problem. Psychiatry Research, 228(1), 31-38. doi:10.1016/j.psychres.2015.03.036	2015	Australia			HS
McLuckie, A., Kutcher, S., Wei, Y., & Weaver, C. (2014). Sustained improvements in students' mental health literacy with use of a mental health curriculum in Canadian schools. BMC Psychiatry, 14, 379. doi:10.1186/s12888-014-0379-4	2014	Canada			IE
Melas, P., Tartani, E., Forsner, T., Edhborg, M., & Forsell, Y. (2013). Mental health literacy about depression and schizophrenia among adolescents in Sweden. European Psychiatry, 28(7), 404-411. doi:10.1016/j.eurpsy.2013.02.002	2013	Sweden			D
Milin, R., Kutcher, S., Lewis, S. P., Walker, S., Wei, Y., Ferrill, N., & Armstrong, M. A. (2016). Impact of a mental health curriculum on knowledge and stigma among high school students: A randomized controlled trial. Journal of the American Academy of Child and Adolescent Psychiatry, 55(10). doi:10.1016/j.jaac.2016.02.018	2016	Canada			IE
Mond, J., Marks, P., Hay, P., Rodgers, B., Kelly, C., Owen, C., & Paxton, S. (2007). Mental health literacy and eating-disordered behaviour: beliefs of adolescent girls concerning the treatment of and treatment-seeking for bulimia nervosa. Journal of Youth and Adolescence, 36(6), 753-762. doi:10.1007/s10964-006-9087-9	2007	Australia			D
O'Connor, C., McNamara, N., O'Hara, L., & McNicholas, F. (2016). Eating disorder literacy and stigmatising attitudes towards anorexia, bulimia and binge eating disorder among adolescents. Advances in Eating Disorders, 4(2), 125-140. doi:10.1080/21662630.2015.1129635	2016	Republic of Ireland			D
O'Driscoll, C., Heary, C., Hennessy, E., & McKeague, L. (2012). Explicit and implicit stigma towards peers with mental health problems in childhood and adolescence. The Journal of Child Psychology and Psychiatry, 53(10), 1054-1062. doi:10.1111/j.1469-7610.2012.02580.x	2012	Republic of Ireland			S
Oduguwa, A. O., Adedokun, B., & Omigbodun, O. O. (2017). Effect of a mental health training programme on Nigerian school pupils' perceptions of mental illness. Child and Adolescent Psychiatry and Mental Health, 11, 19. doi:10.1186/s13034-017-0157-4	2017	Nigeria			IE
Oh, E., Jorm, A. F., & Wright, A. (2009). Perceived helpfulness of websites for mental health information: a national survey of young Australians. Social Psychiatry and Psychiatric Epidemiology, 44(4), 293-299. doi:10.1007/s00127-008-0443-9	2009	Australia			HS
Ojio, Y., Yonehara, H., Taneichi, S., Yamasaki, S., Ando, S., Togo, F., . . . Sasaki, T. (2015). Effects of school-based mental health literacy education for secondary school students to be delivered by school teachers: a preliminary study. Psychiatry and Clinical Neurosciences, 69(9), 572-579. doi:10.1111/pcn.12320	2015	Japan			IE
Okeeffe, D., Turner, N., Foley, S., Lawlor, E., Kinsella, A., O'Callaghan, E., & Clarke, M. (2016). The relationship between mental health literacy regarding schizophrenia and psychiatric stigma in the Republic of Ireland. Journal of Mental Health, 25(2), 100-108. doi: 10.3109/09638237.2015.1057327	2016	Republic of Ireland			IB
Olsson, D. P., & Kennedy, M. G. (2010). Mental health literacy among young people in a small US town: recognition of disorders and hypothetical helping responses. Early Intervention in Psychiatry, 4(4), 291-298. doi:10.1111/j.1751-7893.2010.00196.x	2010	USA			R
Pang, S., Liu, J., Mahesh, M., Chua, B. Y., Shahwan, S., Lee, S. P., . . . Subramaniam, M. (2017). Stigma among Singaporean youth: a cross-sectional study on adolescent attitudes towards serious mental illness and social tolerance in a multi-ethnic population. BMJ Open, 7(10). doi:10.1136/bmjopen-2017-016432	2017	Singapore			V
Patalay, P., Annis, J., Sharpe, H., Newman, R., Main, D., Ragunathan, T., . . . Clarke, K. (2017). A pre-post evaluation of OpenMinds: a sustainable, peer-led mental health literacy programme in universities and secondary schools. Prevention Science, 18(8), 995-1005. doi:10.1007/s11121-017-0840-y	2017	UK			IE
Perry, Y., Petrie, K., Buckley, H., Cavanagh, L., Clarke, D., Winslade, M., . . . Christensen, H. (2014). Effects of a classroom-based educational resource on adolescent mental health literacy: a cluster randomised controlled trial. Journal of Adolescence, 37(7), 1143-1151. doi:10.1016/j.adolescence.2014.08.001	2014	Australia			IE
Pinfold, V., Stuart, H., Thornicroft, G., & Arboleda-Florez, J. (2005). Working with young people: the impact of mental health awareness programmes in schools in the UK and Canada. World Psychiatry, 4(1), 48-52.	2005	UK, Canada			IE
Pinfold, V., Toulmin, H., Thornicroft, G., Huxley, P., Farmer, P., & Graham, T. (2003). Reducing psychiatric stigma and discrimination: Evaluation of educational interventions in UK secondary schools. The British Journal of Psychiatry, 182(4), 342-346. doi10.1192/bjp.182.4.342	2003	UK			IE
Pinto-Foltz, M. D., Logsdon, M. C., & Myers, J. A. (2011). Feasibility, acceptability, and initial efficacy of a knowledge-contact program to reduce mental illness stigma and improve mental health literacy in adolescents. Social Science and Medicine, 72(12), 2011-2019. doi:10.1016/j.socscimed.2011.04.006	2011	USA			IE
Robinson, J., Gook, S., Yuen, H. P., Hughes, A., Dodd, S., Bapat, S., . . . Yung, A. (2010). Depression education and identification in schools: an Australian-based study. School Mental Health, 2(1), 13-22. doi:10.1007/s12310-009-9022-9	2010	Australia			IE
Ruble, A. E., Leon, P. J., Gilley-Hensley, L., Hess, S. G., & Swartz, K. L. (2013). Depression knowledge in high school students: effectiveness of the adolescent depression awareness program. Journal of Affective Disorders, 150(3), 1025-1030. doi:10.1016/j.jad.2013.05.033	2013	USA			IE
Sawyer, M. G., Borojevic, N., Ettridge, K. A., Spence, S. H., Sheffield, J., & Lynch, J. (2012). Do help-seeking intentions during early adolescence vary for adolescents experiencing different levels of depressive symptoms? Journal of Adolescent Health, 50(3), 236-242. doi:10.1016/j.jadohealth.2011.06.009	2012	Australia			IB
Serra, M., Lai, A., Buizza, C., Pioli, R., Preti, A., Masala, C., & Petretto, D. R. (2013). Beliefs and attitudes among Italian high school students toward people with severe mental disorders. Journal of Nervous and Mental Disease, 201(4), 311-318. doi:10.1097/NMD.0b013e318288e27f	2013	Italy			D
Sheffield, J. K., Fiorenza, E., & Sofronoff, K. (2004). Adolescents' willingness to seek psychological help: promoting and preventing factors. Journal of Youth and Adolescence, 33(6), 495-507.	2004	Australia			R
Skre, I., Friborg, O., Breivik, C., Johnsen, L. I., Arnesen, Y., & Wang, C. E. (2013). A school intervention for mental health literacy in adolescents: effects of a non-randomized cluster controlled trial. BMC Public Health, 13, 873. doi:10.1186/1471-2458-13-873	2013	Norway			IE
Swartz, K. L., Kastelic, E. A., Hess, S. G., Cox, T. S., Gonzales, L. C., Mink, S. P., & DePaulo, J. R., Jr. (2010). The effectiveness of a school-based adolescent depression education program. Health Education & Behavior, 37(1), 11-22. doi:10.1177/1090198107303313	2010	USA			IE
Swartz, K., Musci, R. J., Beaudry, M. B., Heley, K., Miller, L., Alfes, C., . . . Wilcox, H. C. (2017). School-based curriculum to improve depression literacy among US secondary school students: a randomized effectiveness trial. American Journal of Public Health, 107(12), 1970-1976. doi:10.2105/AJPH.2017.304088	2017	USA			IE
Swords, L., Hennessy, E., & Heary, C. (2011). Adolescents' beliefs about sources of help for ADHD and depression. Journal of Adolescence, 34(3), 485-492. doi:10.1016/j.adolescence.2010.06.002	2011	Republic of Ireland			D
Townsend, L., Musci, R., Stuart, E., Ruble, A., Beaudry, M. B., Schweizer, B., . . . Swartz, K. (2017). The association of school climate, depression literacy, and mental health stigma among high school students. The Journal of School Health, 87(8), 567-574. doi:10.1111/josh.12527	2017	USA			IB
Wright, A., Harris, M. G., Wiggers, J. H., Jorm, A. F., Cotton, S. M., Harrigan, S. M., . . . McGorry, P. D. (2005). Recognition of depression and psychosis by young Australians and their beliefs about treatment. Medical Journal of Australia, 183(1), 18-23. doi:10.5694/j.1326-5377.2005.tb06881.x	2005	Australia			D
Wright, A., Jorm, A. F., & Mackinnon, A. J. (2012). Labels used by young people to describe mental disorders: which ones predict effective help-seeking choices? Social Psychiatry and Psychiatric Epidemiology, 47(6), 917-926. doi:10.1007/s00127-011-0399-z	2012	Australia			R
Yap, M. B. H., Reavley, N. J., & Jorm, A. F. (2012). Intentions and helpfulness beliefs about first aid responses for young people with mental disorders: findings from two Australian national surveys of youth. Journal of Affective Disorders, 136(3), 430-442. doi:10.1016/j.jad.2011.11.006	2012	Australia			HS
Yap, M. B. H., Reavley, N., & Jorm, A. F. (2012). Young people's beliefs about preventive strategies for mental disorders: findings from two Australian national surveys of youth. Journal of Affective Disorders, 136(3), 940-947. doi:10.1016/j.jad.2011.09.003	2012	Australia			D
Yap, M. B., Reavley, N. J., & Jorm, A. F. (2012). Australian youth still have limited awareness of headspace: results from a national survey. Australian and New Zealand Journal of Psychiatry, 46(1), 28-34. doi:10.1177/0004867411427808	2012	Australia			D
Yap, M. B., Reavley, N. J., & Jorm, A. F. (2012). Young people's beliefs about the harmfulness of alcohol, cannabis and tobacco for mental disorders: findings from two Australian national youth surveys. Addiction, 107(4), 838-847. doi:10.1111/j.1360-0443.2011.03732.x	2012	Australia			D
Yoshioka, K., Reavley, N. J., Hart, L. M., & Jorm, A. F. (2015). Recognition of mental disorders and beliefs about treatment: results from a mental health literacy survey of Japanese high school students. International Journal of Culture and Mental Health, 8(2), 207-222. doi:10.1080/17542863.2014.931979	2015	Japan			D
Yoshioka, K., Reavley, N. J., MacKinnon, A. J., & Jorm, A. F. (2014). Stigmatising attitudes towards people with mental disorders: results from a survey of Japanese high school students. Psychiatry Research, 215(1), 229-236. doi:10.1016/j.psychres.2013.10.034	2014	Japan			D
Yoshioka, K., Reavley, N. J., Rossetto, A., & Jorm, A. F. (2015). Beliefs about first aid for mental disorders: results from a mental health literacy survey of Japanese high school students. International Journal of Culture and Mental Health, 8(2), 223-230. doi:10.1080/17542863.2014.931980	2015	Japan			D
Zeifman, R. J., Atkey, S. K., Young, R. E., Flett, G. L., Hewitt, P. L., & Goldberg, J. O. (2015). When ideals get in the way of self-care: perfectionism and self-stigma for seeking psychological help among high school students. Canadian Journal of School Psychology, 30(4), 273-287. doi:10.1177/0829573515594372	2015	Canada			HS

## Sheet: Key
Mental health literacy	MHL
Intervention evaluation	IE
Intervention baseline study	IB
Describe levels of MHL	D
Validation study	V
Predictors of stigma (MIS)	S
Predictors of help-seeking beliefs	HS
Relationships between MHL domains	R
Attention Deficit Hyperactivity Disorder	ADHD
Conduct Disorder	CD
Post-traumatic Stress Disorder	PTSD
Mental illnesses	MI
Prevention and promotion of mental health	PP
Help-seeking	HS
Mental illness stigma	MIS
Help-seeking beliefs	HSB
Colour Code
No
Yes
